# Supplementary material for: Nutraceutical Potential of Djulis (Chenopodium formosanum) Hull: Phytochemicals, Antioxidant Activity, and Liver Protection
Source: Antioxidants (Basel). 2024 Jun 13;13(6):721. doi: 10.3390/antiox13060721 (PMC11201270; doi:10.3390/antiox13060721)
Supplement: Supplementary file 1 [file antioxidants-13-00721-s001.zip]

Archive with 1 entries (1 files):
- antioxidants-3012203-supplementary.pdf
